# Supplementary material for: (E)-Methyl N′-(2-hydr­oxy-3-methoxy­benzyl­idene)hydrazinecarboxyl­ate
Source: Acta Crystallogr Sect E Struct Rep Online. 2009 Jun 10;65(Pt 7):o1548. doi: 10.1107/S1600536809021631 (PMC2969457; doi:10.1107/S1600536809021631)
Supplement: Supplementary file 2 [file e-65-o1548-Isup2.hkl]

#
# h,k,l, Fc-squared, Fo-squared, sigma(Fo-squared) and status flag
#
data_I
_shelx_title ' CC in Cc'
_shelx_refln_list_code          4
_shelx_F_calc_maximum      149.73
_exptl_crystal_F_000       472.00
_reflns_d_resolution_high  0.8107
 
loop_
 _symmetry_equiv_pos_as_xyz
 'x, y, z'
 'x, -y, z+1/2'
 'x+1/2, y+1/2, z'
 'x+1/2, -y+1/2, z+1/2'
 
_cell_length_a    11.4348
_cell_length_b    14.8717
_cell_length_c     6.3508
_cell_angle_alpha  90.000
_cell_angle_beta   98.538
_cell_angle_gamma  90.000
 
_shelx_F_squared_multiplier     1.000
 
loop_
 _refln_index_h
 _refln_index_k
 _refln_index_l
 _refln_F_squared_calc
 _refln_F_squared_meas
 _refln_F_squared_sigma
 _refln_observed_status
   2   0   0    12262.52    11619.06    123.76 o
   4   0   0     1718.45     1778.03     20.10 o
   6   0   0       27.50       26.91      1.09 o
   8   0   0      202.45      196.27      3.43 o
  10   0   0       72.57       69.28      2.93 o
  12   0   0       46.05       47.06      2.55 o
   1   1   0      569.88      563.21      5.00 o
   3   1   0     4669.14     4467.60     36.85 o
   5   1   0     1120.70     1223.61     10.43 o
   7   1   0      173.01      206.24      2.37 o
   9   1   0      116.43      113.50      2.04 o
  11   1   0       26.50       25.48      1.45 o
  13   1   0       39.63       42.20      1.84 o
   0   2   0     4124.04     4089.75     43.64 o
   2   2   0     1686.53     1656.11     12.90 o
   4   2   0     2413.75     2465.27     19.34 o
   6   2   0     1003.57     1035.59      7.57 o
   8   2   0       74.09       74.10      1.54 o
  10   2   0       49.37       48.13      1.61 o
  12   2   0        5.67        5.05      0.82 o
   1   3   0      134.28      124.32      1.75 o
   3   3   0     1765.89     1673.08     13.36 o
   5   3   0      471.59      507.64      4.47 o
   7   3   0      624.69      674.85      5.34 o
   9   3   0      164.75      163.00      3.23 o
  11   3   0       20.50       20.50      1.25 o
  13   3   0       39.97       41.05      1.85 o
   0   4   0     9128.22     9068.71     95.32 o
   2   4   0      690.75      679.98      5.96 o
   4   4   0      145.92      137.00      2.47 o
   6   4   0      228.68      240.68      2.54 o
   8   4   0      350.33      327.33      3.42 o
  10   4   0        2.87        0.94      0.54 o
  12   4   0       91.31       83.90      2.32 o
   1   5   0        5.59        3.70      0.77 o
   3   5   0      526.13      490.79      4.84 o
   5   5   0      731.67      737.62      6.14 o
   7   5   0       48.82       52.92      1.21 o
   9   5   0      290.00      293.16      3.62 o
  11   5   0      102.20      102.45      2.43 o
  13   5   0       47.66       43.20      2.86 o
   0   6   0      294.36      275.21      5.84 o
   2   6   0      545.96      508.15      5.42 o
   4   6   0      469.03      462.08      4.25 o
   6   6   0      145.29      147.07      1.97 o
   8   6   0      212.76      218.03      2.93 o
  10   6   0      217.40      208.79      3.76 o
  12   6   0       66.30       66.21      2.85 o
   1   7   0      437.60      392.14      4.09 o
   3   7   0      126.80      123.82      1.77 o
   5   7   0      172.51      176.86      2.28 o
   7   7   0      657.62      660.73      5.52 o
   9   7   0      551.58      561.02      6.50 o
  11   7   0       46.79       46.99      2.68 o
   0   8   0        1.88        3.01      0.60 o
   2   8   0       82.84       79.85      1.98 o
   4   8   0       15.34       13.34      0.74 o
   6   8   0       67.82       68.52      1.49 o
   8   8   0      510.71      531.29      6.64 o
  10   8   0      122.62      131.53      3.53 o
  12   8   0        4.03        7.28      2.06 o
   1   9   0      282.36      279.24      3.18 o
   3   9   0     1179.12     1190.77      9.19 o
   5   9   0      120.82      128.30      2.35 o
   7   9   0      150.66      147.35      3.34 o
   9   9   0      108.54      119.44      3.33 o
  11   9   0       52.18       52.78      2.60 o
   0  10   0        7.08       10.13      0.79 o
   2  10   0      151.15      151.07      2.51 o
   4  10   0      366.28      364.59      4.34 o
   6  10   0       29.57       29.73      1.47 o
   8  10   0       24.89       26.20      1.72 o
  10  10   0        6.76        6.33      1.24 o
   1  11   0       46.55       45.79      1.83 o
   3  11   0      150.61      143.45      3.38 o
   5  11   0       26.18       27.28      1.40 o
   7  11   0       16.94       15.54      1.41 o
   9  11   0        3.54        2.56      0.99 o
  11  11   0        7.16        6.15      2.67 o
   0  12   0        6.40        5.49      2.09 o
   2  12   0      185.28      192.24      6.46 o
   4  12   0      199.43      228.99      3.80 o
   6  12   0        5.02        5.45      0.92 o
   8  12   0       22.31       19.72      1.70 o
  10  12   0        1.53        3.56      1.27 o
   1  13   0      113.98      110.77      6.88 o
   3  13   0      230.85      225.58      7.33 o
   5  13   0       24.93       23.64      1.46 o
   7  13   0        9.41       10.55      1.31 o
   9  13   0        7.17        5.20      1.30 o
   0  14   0       13.84       16.15      3.52 o
   2  14   0        6.24        4.20      1.77 o
   4  14   0       30.28       27.51      3.21 o
   6  14   0       22.54       23.09      2.18 o
   8  14   0      109.02      133.31      4.26 o
   1  15   0        6.21        7.54      2.11 o
   3  15   0       18.43       20.11      2.99 o
   5  15   0       21.48       22.73      4.40 o
   7  15   0       85.22       89.77      6.54 o
   0  16   0        5.97        4.25      3.08 o
   2  16   0        2.34        1.49      2.57 o
   4  16   0        7.84        8.34      2.69 o
   1  17   0        6.41        5.41      2.52 o
   3  17   0        5.26        6.72      3.77 o
   2  18   0        6.19        8.61      4.02 o
 -13   1   1       43.52       36.17      1.70 o
 -11   1   1      253.83      231.76      3.56 o
  -9   1   1       20.22       21.79      0.94 o
  -7   1   1       62.62       74.97      1.42 o
  -5   1   1     1600.36     1533.32     11.10 o
  -3   1   1     1771.37     1595.50     12.77 o
  -1   1   1     1607.14     1537.30     14.70 o
   1   1   1     1959.99     2005.97     15.49 o
   3   1   1      577.40      603.01      5.30 o
   5   1   1      233.20      231.85      2.36 o
   7   1   1      352.25      341.95      3.53 o
   9   1   1      464.10      459.78      5.07 o
  11   1   1       28.34       29.34      1.48 o
  13   1   1       45.34       50.35      2.22 o
 -14   2   1       32.59       33.47      3.43 o
 -12   2   1      152.54      147.34      2.94 o
 -10   2   1      288.09      253.67      3.19 o
  -8   2   1       68.03       73.09      1.44 o
  -6   2   1     2589.94     2886.15     18.73 o
  -4   2   1     2075.12     2223.79     17.68 o
  -2   2   1     2776.35     2567.37     36.94 o
   0   2   1     4823.32     4774.56     36.05 o
   2   2   1     2859.57     2688.21     57.83 o
   4   2   1      575.45      555.35      5.21 o
   6   2   1     1019.62      990.86      6.96 o
   8   2   1      414.47      416.76      4.57 o
  10   2   1      163.09      150.21      2.79 o
  12   2   1        2.55        2.29      0.74 o
 -13   3   1        7.44        6.17      1.11 o
 -11   3   1       27.69       22.73      1.19 o
  -9   3   1        0.81        0.60      0.39 o
  -7   3   1       33.62       33.19      0.96 o
  -5   3   1      271.24      258.32      2.66 o
  -3   3   1     3322.30     3317.33     25.56 o
  -1   3   1     8757.74     8558.11     70.25 o
   1   3   1    20185.08    19066.81    156.77 o
   3   3   1      174.67      177.83      2.33 o
   5   3   1       48.01       44.35      1.08 o
   7   3   1      377.02      355.03      3.69 o
   9   3   1      748.62      734.36      7.05 o
  11   3   1       67.37       70.37      2.47 o
  13   3   1       17.97       18.87      1.66 o
 -12   4   1       21.86       17.80      1.56 o
 -10   4   1       59.86       51.26      1.49 o
  -8   4   1      113.33      111.68      1.83 o
  -6   4   1       59.60       66.26      1.33 o
  -4   4   1       89.83       81.20      1.42 o
  -2   4   1     2576.90     2474.08     21.28 o
   0   4   1    22419.77    20523.30    196.69 o
   2   4   1     1549.38     1555.37     12.47 o
   4   4   1      723.13      727.42      5.81 o
   6   4   1      101.87       99.68      1.60 o
   8   4   1      722.50      702.94      6.21 o
  10   4   1      346.89      356.34      4.59 o
  12   4   1        1.54        0.30      0.65 o
 -13   5   1       53.59       63.64      3.35 o
 -11   5   1       60.78       56.32      2.08 o
  -9   5   1       53.23       56.05      1.70 o
  -7   5   1       12.82       14.06      0.71 o
  -5   5   1      554.90      540.61      4.60 o
  -3   5   1      896.31      896.65      8.69 o
  -1   5   1     1084.52     1064.19      8.86 o
   1   5   1     3590.36     3695.22     31.10 o
   3   5   1      548.64      592.23      5.22 o
   5   5   1       37.64       32.14      1.00 o
   7   5   1      407.83      400.97      4.51 o
   9   5   1      295.14      299.08      3.98 o
  11   5   1       15.44       15.18      1.39 o
  13   5   1        1.64        0.75      1.17 o
 -12   6   1       32.02       31.83      1.80 o
 -10   6   1       33.33       31.27      1.58 o
  -8   6   1      184.05      189.29      2.98 o
  -6   6   1      408.52      418.88      4.06 o
  -4   6   1       37.54       35.69      0.89 o
  -2   6   1      939.11      929.25      8.11 o
   0   6   1      622.18      596.70      5.48 o
   2   6   1     1443.94     1428.18     21.15 o
   4   6   1     2813.77     2880.62     18.55 o
   6   6   1      842.97      855.14      6.84 o
   8   6   1       48.12       46.35      1.49 o
  10   6   1       28.97       31.24      1.72 o
  12   6   1        0.46       -0.20      1.20 o
 -13   7   1       10.09        9.84      2.66 o
 -11   7   1       19.67       21.14      1.49 o
  -9   7   1      209.08      218.35      3.46 o
  -7   7   1      137.51      135.17      2.62 o
  -5   7   1       12.44       11.07      0.65 o
  -3   7   1      231.59      241.38      2.64 o
  -1   7   1      182.40      199.98      2.35 o
   1   7   1      230.59      231.96      2.61 o
   3   7   1      510.59      577.00      4.69 o
   5   7   1        1.09        1.97      0.42 o
   7   7   1       11.33       10.91      0.91 o
   9   7   1       19.15       18.47      1.23 o
  11   7   1       34.87       33.44      2.69 o
 -12   8   1        9.34        9.56      1.71 o
 -10   8   1        4.24        4.19      0.88 o
  -8   8   1       73.29       68.42      1.86 o
  -6   8   1        2.41        3.25      0.56 o
  -4   8   1      210.29      216.56      3.31 o
  -2   8   1      466.61      499.69      4.96 o
   0   8   1      351.62      384.78      3.96 o
   2   8   1      132.07      140.49      1.90 o
   4   8   1      341.27      367.69      3.87 o
   6   8   1      141.88      145.38      2.59 o
   8   8   1       59.34       60.96      1.88 o
  10   8   1       47.87       49.87      2.70 o
  12   8   1       26.78       28.61      9.27 o
 -11   9   1       21.98       21.72      1.83 o
  -9   9   1       49.19       52.95      1.99 o
  -7   9   1       67.32       65.78      1.79 o
  -5   9   1        4.86        4.25      0.61 o
  -3   9   1     1150.54     1152.44      9.11 o
  -1   9   1      158.71      155.86      2.52 o
   1   9   1      254.04      244.21      3.16 o
   3   9   1      112.86      104.63      2.16 o
   5   9   1       72.26       74.94      1.78 o
   7   9   1       27.64       28.61      1.36 o
   9   9   1        3.05        1.86      0.82 o
  11   9   1       43.51       51.00      5.70 o
 -10  10   1        4.31        2.54      1.09 o
  -8  10   1      330.38      349.13      5.28 o
  -6  10   1       50.05       52.53      2.03 o
  -4  10   1       81.26       86.38      1.82 o
  -2  10   1      584.82      564.67      6.26 o
   0  10   1       64.36       67.75      1.72 o
   2  10   1      111.11      114.27      2.06 o
   4  10   1       24.73       31.18      1.14 o
   6  10   1       80.24       74.18      2.34 o
   8  10   1       19.84       19.76      1.55 o
  10  10   1       15.11       22.18      2.97 o
 -11  11   1        8.06       11.14      2.57 o
  -9  11   1      615.49      653.47     10.08 o
  -7  11   1      690.59      747.85      8.64 o
  -5  11   1       89.52       89.53      2.38 o
  -3  11   1       39.82       39.32      1.56 o
  -1  11   1       65.99       58.95      1.76 o
   1  11   1       74.11       71.86      1.86 o
   3  11   1      176.40      173.15      2.78 o
   5  11   1       58.00       59.97      2.11 o
   7  11   1       34.88       40.05      2.00 o
   9  11   1       19.99       22.52      1.82 o
 -10  12   1       47.89       55.96      3.54 o
  -8  12   1       64.31       62.84      2.60 o
  -6  12   1       72.71       74.01      4.33 o
  -4  12   1       77.72       77.35      2.42 o
  -2  12   1       53.11       53.15      1.79 o
   0  12   1        6.71        3.71      0.68 o
   2  12   1       29.16       28.48      1.52 o
   4  12   1       48.05       46.85      2.67 o
   6  12   1       27.21       26.96      1.69 o
   8  12   1        1.24        1.58      0.95 o
  10  12   1        5.58        6.82      1.81 o
  -9  13   1       79.93       83.01      6.24 o
  -7  13   1      160.80      177.35      5.37 o
  -5  13   1       31.01       30.48      2.07 o
  -3  13   1       42.41       41.53      2.17 o
  -1  13   1        7.32        5.85      1.63 o
   1  13   1        0.28        0.83      0.85 o
   3  13   1       20.92       22.84      1.78 o
   5  13   1       32.53       29.73      2.64 o
   7  13   1       10.05       10.98      1.32 o
   9  13   1        0.35        2.40      1.27 o
  -8  14   1       22.05       21.86      2.89 o
  -6  14   1       28.76       29.93      2.24 o
  -4  14   1       99.93      100.04      3.36 o
  -2  14   1      142.71      146.85      4.60 o
   0  14   1       10.46        7.51      2.02 o
   2  14   1       11.26        8.07      2.98 o
   4  14   1        2.24        0.79      1.55 o
   6  14   1       23.46       23.38      2.41 o
   8  14   1        0.31        0.17      1.40 o
  -7  15   1       33.95       39.51      4.96 o
  -5  15   1        2.71        1.51      1.01 o
  -3  15   1       28.12       24.28      3.29 o
  -1  15   1        6.33        2.28      1.84 o
   1  15   1       18.67       18.60      2.84 o
   3  15   1       24.73       28.17      4.55 o
   5  15   1       20.27       22.13      3.02 o
   7  15   1       14.87       14.50      2.95 o
  -6  16   1        5.71       10.91      3.31 o
  -4  16   1        8.02        7.06      4.16 o
  -2  16   1        2.50        3.18      2.16 o
   0  16   1       19.95       29.53      3.55 o
   2  16   1       71.01       73.08      4.98 o
   4  16   1       26.78       32.36      5.24 o
  -5  17   1        0.60        0.90      3.64 o
  -3  17   1        0.10       -0.73      2.18 o
  -1  17   1        6.26        6.11      2.35 o
   1  17   1       25.96       27.80      3.69 o
   0  18   1       65.05       59.09      6.81 o
 -14   0   2       85.16       85.50      5.09 o
 -12   0   2       24.84       27.88      1.82 o
 -10   0   2      137.39      122.59      3.05 o
  -8   0   2      204.16      198.42      3.57 o
  -6   0   2      795.96      847.13      8.83 o
  -4   0   2     2009.08     1956.51     22.63 o
  -2   0   2     2087.03     2031.95     28.31 o
   0   0   2     2255.60     2195.22     29.84 o
   2   0   2      185.45      182.95      3.07 o
   4   0   2       82.96       88.27      1.84 o
   6   0   2       16.94       19.46      1.44 o
   8   0   2     2797.70     2801.44     28.54 o
  10   0   2     1037.77     1060.55     14.24 o
  12   0   2       38.57       41.99      2.64 o
 -13   1   2        0.88        0.82      0.70 o
 -11   1   2      259.51      227.79      3.17 o
  -9   1   2       17.72       15.22      0.84 o
  -7   1   2      204.20      212.44      2.49 o
  -5   1   2      668.25      659.02      5.31 o
  -3   1   2      658.93      692.67      7.06 o
  -1   1   2      497.15      510.00      7.16 o
   1   1   2      198.27      173.84      2.31 o
   3   1   2     1793.73     1843.47     14.85 o
   5   1   2       83.09       85.20      1.43 o
   7   1   2       73.68       70.33      1.71 o
   9   1   2      146.09      143.61      2.69 o
  11   1   2       18.21       23.09      1.60 o
 -12   2   2       52.07       48.74      1.90 o
 -10   2   2       20.46       17.96      0.96 o
  -8   2   2       48.22       51.42      1.31 o
  -6   2   2      161.40      166.61      2.21 o
  -4   2   2      639.88      654.98      5.87 o
  -2   2   2     1193.56     1212.40     10.12 o
   0   2   2      169.26      177.78      2.15 o
   2   2   2      584.61      596.78      5.38 o
   4   2   2     1597.56     1690.34     12.12 o
   6   2   2       29.06       28.17      1.14 o
   8   2   2      352.80      345.31      4.20 o
  10   2   2      127.13      120.98      2.59 o
  12   2   2        6.22        4.67      1.00 o
 -13   3   2       21.98       17.15      1.48 o
 -11   3   2      329.51      298.76      4.34 o
  -9   3   2      160.20      148.89      2.27 o
  -7   3   2       79.55       75.54      1.41 o
  -5   3   2      446.98      492.09      4.58 o
  -3   3   2       85.06       89.72      2.03 o
  -1   3   2      388.66      385.47      3.86 o
   1   3   2     1267.90     1300.91     10.64 o
   3   3   2     2013.81     2147.44     17.20 o
   5   3   2      605.30      656.74      5.75 o
   7   3   2       10.27        9.66      0.90 o
   9   3   2       74.86       74.51      1.94 o
  11   3   2       17.85       17.35      2.07 o
 -12   4   2       11.05       10.19      1.17 o
 -10   4   2        3.88        1.47      0.58 o
  -8   4   2       68.77       66.23      1.64 o
  -6   4   2      296.55      314.37      3.32 o
  -4   4   2        6.30        5.03      0.41 o
  -2   4   2     1183.79     1285.35     12.02 o
   0   4   2      577.95      551.16      5.12 o
   2   4   2      160.37      181.62      2.14 o
   4   4   2      585.76      660.68      5.65 o
   6   4   2       34.35       32.55      1.05 o
   8   4   2      357.91      359.04      4.34 o
  10   4   2       73.51       71.34      2.43 o
  12   4   2       20.30       20.68      1.94 o
 -13   5   2       26.38       28.03      2.18 o
 -11   5   2       11.20       11.18      1.11 o
  -9   5   2       10.54       12.28      1.02 o
  -7   5   2       98.15      107.95      2.12 o
  -5   5   2      830.32      804.59      6.35 o
  -3   5   2     3273.08     3205.26     25.29 o
  -1   5   2      374.09      364.54      3.34 o
   1   5   2      991.29     1037.17      8.44 o
   3   5   2      267.53      257.82      2.55 o
   5   5   2      237.08      219.28      3.22 o
   7   5   2       76.58       73.74      2.08 o
   9   5   2       65.10       67.51      3.08 o
  11   5   2        1.71        1.62      0.84 o
 -12   6   2       13.38       11.66      1.28 o
 -10   6   2       19.09       18.98      1.28 o
  -8   6   2       62.86       64.21      1.79 o
  -6   6   2      466.43      465.80      4.89 o
  -4   6   2      210.32      207.87      2.93 o
  -2   6   2     3245.22     3376.75     24.54 o
   0   6   2     1826.92     1766.38     14.56 o
   2   6   2       46.26       50.53      1.24 o
   4   6   2      175.71      197.59      2.85 o
   6   6   2       22.34       22.98      1.25 o
   8   6   2       22.30       24.02      1.47 o
  10   6   2       37.33       41.30      2.04 o
  12   6   2       25.16       28.95      2.48 o
 -11   7   2       16.59       16.66      1.39 o
  -9   7   2      344.21      356.00      4.70 o
  -7   7   2      420.60      432.68      4.91 o
  -5   7   2      228.40      236.31      3.72 o
  -3   7   2      525.71      560.47      6.02 o
  -1   7   2      836.87      778.32      6.89 o
   1   7   2     5347.09     5093.02     38.99 o
   3   7   2      267.08      283.30      3.77 o
   5   7   2       23.90       27.03      1.20 o
   7   7   2       29.60       28.51      1.36 o
   9   7   2       14.94       15.57      1.36 o
  11   7   2        1.10        2.92      0.98 o
 -12   8   2       26.39       27.64      2.24 o
 -10   8   2       78.36       82.93      2.32 o
  -8   8   2      907.48      912.58      8.57 o
  -6   8   2      206.20      202.10      3.05 o
  -4   8   2      264.59      262.72      3.26 o
  -2   8   2      159.31      167.33      2.89 o
   0   8   2     2902.14     2833.12     22.95 o
   2   8   2      397.81      391.48      4.33 o
   4   8   2      348.56      348.82      4.22 o
   6   8   2       14.08       12.06      0.97 o
   8   8   2       15.45       11.42      1.17 o
  10   8   2        0.32        0.57      0.85 o
 -11   9   2       31.08       29.50      1.80 o
  -9   9   2       81.19       82.25      2.26 o
  -7   9   2      486.47      488.79      5.51 o
  -5   9   2       24.18       26.41      1.39 o
  -3   9   2      171.95      168.01      3.56 o
  -1   9   2      281.08      283.86      4.02 o
   1   9   2       99.45      103.65      2.51 o
   3   9   2       33.70       33.83      1.23 o
   5   9   2      392.89      384.60      4.75 o
   7   9   2      133.63      135.98      2.84 o
   9   9   2       11.01       10.05      1.45 o
  11   9   2       12.45       21.92      3.28 o
 -10  10   2       66.72       64.32      2.40 o
  -8  10   2       15.22       13.01      1.15 o
  -6  10   2       74.82       73.96      2.56 o
  -4  10   2       16.42       16.00      1.19 o
  -2  10   2       38.54       37.86      1.74 o
   0  10   2       20.33       17.38      1.12 o
   2  10   2       10.76       13.16      1.01 o
   4  10   2       66.73       59.78      1.78 o
   6  10   2       15.57       15.79      1.12 o
   8  10   2        0.32        0.47      0.73 o
  10  10   2       10.55        8.73      2.53 o
 -11  11   2       18.01       23.46      2.68 o
  -9  11   2        2.28        3.01      0.95 o
  -7  11   2       42.14       38.23      1.92 o
  -5  11   2       13.25       11.90      1.34 o
  -3  11   2       16.24       18.83      1.39 o
  -1  11   2        7.29       10.30      1.17 o
   1  11   2       34.60       34.08      1.51 o
   3  11   2       38.25       35.50      1.98 o
   5  11   2       33.93       33.37      1.82 o
   7  11   2       32.43       31.11      1.91 o
   9  11   2        1.40        1.96      1.17 o
 -10  12   2        8.06       10.26      3.37 o
  -8  12   2      203.09      211.20      5.60 o
  -6  12   2       19.71       21.72      1.74 o
  -4  12   2       26.00       23.96      1.51 o
  -2  12   2       15.26       15.34      1.23 o
   0  12   2      194.62      198.33      3.55 o
   2  12   2       57.28       55.43      1.93 o
   4  12   2       23.11       21.08      1.56 o
   6  12   2      119.95      111.75      4.30 o
   8  12   2        5.20        3.58      1.11 o
  -9  13   2       66.63       69.39      6.49 o
  -7  13   2       58.21       65.04      4.44 o
  -5  13   2       26.77       31.63      1.93 o
  -3  13   2       56.60       55.31      3.12 o
  -1  13   2       14.19       13.51      1.97 o
   1  13   2       68.54       70.71      2.20 o
   3  13   2       10.40        8.99      1.20 o
   5  13   2       25.96       23.09      2.31 o
   7  13   2       33.74       31.49      2.88 o
  -8  14   2       59.72       65.62      3.89 o
  -6  14   2       14.36       17.71      2.02 o
  -4  14   2        1.04        1.15      1.11 o
  -2  14   2        3.68        4.90      0.99 o
   0  14   2      154.87      173.23      3.92 o
   2  14   2       65.73       75.87      8.32 o
   4  14   2       31.28       33.75      2.85 o
   6  14   2        9.28        9.41      1.86 o
  -7  15   2       39.95       38.64      3.18 o
  -5  15   2        0.35        1.52      1.31 o
  -3  15   2        7.52        6.55      1.59 o
  -1  15   2       47.56       50.64      2.68 o
   1  15   2      224.09      237.08      6.57 o
   3  15   2       48.21       48.86      3.16 o
   5  15   2        4.03        1.97      1.43 o
  -6  16   2        3.69        3.87      1.80 o
  -4  16   2        5.92        6.05      2.30 o
  -2  16   2        0.23        0.21      1.41 o
   0  16   2      112.89      123.60      6.28 o
   2  16   2       58.03       52.07      6.39 o
   4  16   2        2.22        1.46      1.92 o
  -3  17   2       80.78       76.41      7.56 o
  -1  17   2       23.14       15.23      4.52 o
 -13   1   3       14.88       16.15      1.74 o
 -11   1   3       25.45       23.43      1.52 o
  -9   1   3       82.77       78.59      1.68 o
  -7   1   3       73.66       77.38      1.50 o
  -5   1   3      101.96       99.98      1.68 o
  -3   1   3     1212.52     1229.32     10.00 o
  -1   1   3      496.33      515.83      6.49 o
   1   1   3       23.43       27.75      0.88 o
   3   1   3     1268.55     1363.97     10.18 o
   5   1   3      605.69      635.37      5.86 o
   7   1   3       61.21       58.66      1.65 o
   9   1   3       33.45       32.39      1.53 o
  11   1   3        4.90        4.38      0.96 o
 -12   2   3       12.02       13.99      1.24 o
 -10   2   3      197.54      190.04      3.53 o
  -8   2   3        1.06        1.19      0.51 o
  -6   2   3      152.97      144.61      2.31 o
  -4   2   3      400.18      399.84      4.03 o
  -2   2   3     4547.86     4829.50     31.98 o
   0   2   3      272.88      256.54      2.76 o
   2   2   3     1248.40     1266.71      8.85 o
   4   2   3      841.78      902.56      8.01 o
   6   2   3      136.41      134.86      2.32 o
   8   2   3      128.12      122.50      2.47 o
  10   2   3       63.09       67.77      2.54 o
 -13   3   3       43.95       47.34      2.58 o
 -11   3   3       32.22       28.13      1.53 o
  -9   3   3      348.08      345.98      4.52 o
  -7   3   3      557.90      552.74      5.53 o
  -5   3   3      584.27      577.69      5.07 o
  -3   3   3      423.41      450.35      4.26 o
  -1   3   3       90.97      115.52      1.72 o
   1   3   3      327.35      314.55      5.28 o
   3   3   3      124.04      135.84      2.00 o
   5   3   3       45.30       48.43      1.86 o
   7   3   3       41.05       38.47      1.71 o
   9   3   3      398.81      414.02      6.08 o
  11   3   3       12.45       10.03      1.47 o
 -12   4   3       27.63       26.41      1.64 o
 -10   4   3       53.07       43.83      1.74 o
  -8   4   3     1054.79     1028.92      9.19 o
  -6   4   3     1020.91     1014.29      8.65 o
  -4   4   3       36.52       45.56      1.12 o
  -2   4   3      472.81      500.05      4.57 o
   0   4   3      253.92      235.27      2.63 o
   2   4   3      148.97      152.30      2.23 o
   4   4   3      178.31      177.42      2.48 o
   6   4   3       38.29       39.46      1.86 o
   8   4   3      348.91      369.08      5.52 o
  10   4   3      125.03      119.76      3.88 o
 -13   5   3        4.92       -0.09      3.13 o
 -11   5   3       45.82       42.76      1.84 o
  -9   5   3      354.07      358.19      4.74 o
  -7   5   3      566.94      543.16      5.74 o
  -5   5   3      342.21      334.39      4.81 o
  -3   5   3      376.17      404.89      4.51 o
  -1   5   3        5.49        4.45      0.45 o
   1   5   3       82.63       80.10      1.61 o
   3   5   3      379.72      369.85      4.63 o
   5   5   3      159.19      153.74      2.69 o
   7   5   3       19.86       17.88      1.31 o
   9   5   3       83.58       89.58      2.74 o
  11   5   3       31.22       35.08      2.70 o
 -12   6   3      103.82      113.34      2.92 o
 -10   6   3      277.22      274.85      4.26 o
  -8   6   3      158.22      161.90      2.94 o
  -6   6   3      280.68      288.53      3.75 o
  -4   6   3       36.73       37.41      1.22 o
  -2   6   3      172.19      184.99      3.24 o
   0   6   3      198.04      193.37      2.98 o
   2   6   3      127.82      127.52      2.22 o
   4   6   3        5.25        5.22      0.83 o
   6   6   3      155.41      146.57      3.06 o
   8   6   3       45.74       51.31      2.37 o
  10   6   3       24.48       24.78      1.81 o
 -11   7   3       30.32       30.67      1.72 o
  -9   7   3        8.77        8.23      0.98 o
  -7   7   3       98.81       96.86      2.20 o
  -5   7   3      198.22      211.80      3.65 o
  -3   7   3      140.75      139.21      2.76 o
  -1   7   3      358.28      364.10      4.74 o
   1   7   3      276.39      268.04      3.84 o
   3   7   3        0.53        0.30      0.41 o
   5   7   3       12.81       10.46      1.55 o
   7   7   3       69.81       62.14      2.18 o
   9   7   3       36.53       37.06      2.11 o
 -12   8   3       37.62       44.71      3.69 o
 -10   8   3       41.41       38.91      1.81 o
  -8   8   3      149.75      156.17      3.00 o
  -6   8   3      154.82      148.11      3.20 o
  -4   8   3       76.11       75.28      2.16 o
  -2   8   3       66.24       65.20      1.91 o
   0   8   3       25.85       26.50      1.31 o
   2   8   3       56.48       56.69      2.04 o
   4   8   3        7.36        5.15      1.11 o
   6   8   3       12.60        8.70      1.04 o
   8   8   3       51.16       51.18      2.20 o
  10   8   3       23.66       26.01      2.54 o
 -11   9   3        8.05        7.30      1.88 o
  -9   9   3       47.07       49.42      2.08 o
  -7   9   3       31.67       32.39      1.79 o
  -5   9   3      339.52      340.30      5.93 o
  -3   9   3       40.14       35.79      1.61 o
  -1   9   3       94.11       95.65      2.36 o
   1   9   3       14.47       16.42      2.38 o
   3   9   3       30.55       30.00      1.69 o
   5   9   3       81.44       77.30      2.06 o
   7   9   3       67.19       56.83      2.19 o
   9   9   3       20.08       22.51      1.82 o
 -10  10   3        0.43        0.92      0.92 o
  -8  10   3       29.26       29.22      1.90 o
  -6  10   3       35.32       34.63      1.81 o
  -4  10   3        0.67        0.55      0.68 o
  -2  10   3      248.40      236.92      4.02 o
   0  10   3      574.26      569.18      6.85 o
   2  10   3      253.47      228.03      4.38 o
   4  10   3       25.18       26.74      1.71 o
   6  10   3       56.64       47.98      2.29 o
   8  10   3        3.48        2.57      0.94 o
  -9  11   3        2.38        1.28      1.03 o
  -7  11   3       10.25        7.71      1.19 o
  -5  11   3       16.37       16.63      1.41 o
  -3  11   3        9.28       10.87      1.20 o
  -1  11   3      588.27      567.04      7.01 o
   1  11   3     1816.64     1801.02     18.12 o
   3  11   3      146.45      143.28      3.53 o
   5  11   3       32.94       32.89      2.10 o
   7  11   3        8.73        9.17      2.06 o
   9  11   3        0.27        0.69      1.59 o
  -8  12   3        7.47        8.75      1.39 o
  -6  12   3        4.52        3.69      1.19 o
  -4  12   3        0.31       -0.27      0.71 o
  -2  12   3       68.46       72.89      2.36 o
   0  12   3       53.50       58.19      2.37 o
   2  12   3      149.43      151.33      4.21 o
   4  12   3       12.74        9.36      1.31 o
   6  12   3       17.25       13.59      1.54 o
   8  12   3        0.06       -0.96      2.51 o
  -9  13   3        5.23        5.99      3.99 o
  -7  13   3        6.61        7.43      1.47 o
  -5  13   3        3.49        4.69      1.09 o
  -3  13   3       32.32       32.66      1.85 o
  -1  13   3       89.90       89.67      2.64 o
   1  13   3      310.40      306.86      5.56 o
   3  13   3       20.44       17.63      1.92 o
   5  13   3       24.62       22.32      1.85 o
   7  13   3        3.15        5.61      3.29 o
  -8  14   3       12.74        8.91      3.00 o
  -6  14   3       26.25       30.50      2.06 o
  -4  14   3       39.39       36.65      2.03 o
  -2  14   3       64.91       69.65      3.27 o
   0  14   3       10.14       10.00      1.35 o
   2  14   3       24.54       25.00      2.92 o
   4  14   3       34.00       33.68      2.66 o
   6  14   3       29.74       23.81      3.37 o
  -5  15   3       17.77       20.59      3.22 o
  -3  15   3       30.99       29.48      2.21 o
  -1  15   3       58.18       52.51      2.51 o
   1  15   3       47.71       47.17      2.68 o
   3  15   3        0.46        1.34      1.38 o
   5  15   3        6.65        7.46      3.73 o
  -4  16   3        4.89        3.86      1.64 o
  -2  16   3        6.96        6.43      1.55 o
   0  16   3        3.70        6.12      1.66 o
   2  16   3        0.17       -0.73      2.43 o
 -12   0   4       22.67       28.04      3.18 o
 -10   0   4       55.66       53.04      3.44 o
  -8   0   4     2903.52     2852.06     26.31 o
  -6   0   4     1374.94     1313.89     16.50 o
  -4   0   4      764.85      824.32     12.13 o
  -2   0   4      936.34      969.15      9.98 o
   0   0   4       81.71       67.75      4.10 o
   2   0   4      506.30      491.96     10.25 o
   4   0   4      315.45      312.99      5.28 o
   6   0   4       43.84       43.71      2.16 o
   8   0   4       63.81       72.09      3.86 o
  10   0   4       23.54       21.39      3.20 o
 -13   1   4       15.86       19.98      5.88 o
 -11   1   4       97.84       94.01      2.83 o
  -9   1   4       27.97       30.88      1.48 o
  -7   1   4      351.65      344.86      3.95 o
  -5   1   4        8.14       10.40      0.67 o
  -3   1   4      422.58      460.62      4.28 o
  -1   1   4      314.27      315.88      3.50 o
   1   1   4      170.88      164.87      2.07 o
   3   1   4       93.32       89.45      1.91 o
   5   1   4       72.35       70.27      2.23 o
   7   1   4       19.21       17.48      1.38 o
   9   1   4        3.72        3.76      1.00 o
 -12   2   4       19.90       26.84      1.85 o
 -10   2   4       65.84       56.88      1.99 o
  -8   2   4      215.76      216.64      3.44 o
  -6   2   4      389.23      389.66      4.19 o
  -4   2   4      154.59      159.34      2.29 o
  -2   2   4      620.06      636.83      5.42 o
   0   2   4       67.90       81.16      1.82 o
   2   2   4       15.90       13.46      0.79 o
   4   2   4       70.05       70.73      1.78 o
   6   2   4      117.56      127.46      2.92 o
   8   2   4       21.07       20.02      1.56 o
  10   2   4        2.23        1.93      1.16 o
 -11   3   4       52.74       59.09      2.15 o
  -9   3   4       32.47       31.23      1.61 o
  -7   3   4       78.43       77.92      1.97 o
  -5   3   4       54.37       63.72      1.63 o
  -3   3   4      373.37      377.13      4.16 o
  -1   3   4      495.93      500.02      4.83 o
   1   3   4       86.22       80.80      1.87 o
   3   3   4       40.85       46.13      2.01 o
   5   3   4       39.44       42.90      1.76 o
   7   3   4       11.67        8.13      1.40 o
   9   3   4       19.32       25.11      1.80 o
 -12   4   4       32.39       33.84      2.30 o
 -10   4   4      123.42      125.51      2.99 o
  -8   4   4      321.21      327.35      4.45 o
  -6   4   4       68.67       69.36      2.07 o
  -4   4   4       55.29       60.24      1.66 o
  -2   4   4      168.01      166.36      2.91 o
   0   4   4       81.24       82.08      1.65 o
   2   4   4        3.07        1.90      0.50 o
   4   4   4      210.15      212.14      4.00 o
   6   4   4       80.79       79.41      2.38 o
   8   4   4       34.32       36.82      2.00 o
  10   4   4        3.03        3.65      1.40 o
 -11   5   4        2.63        3.14      0.85 o
  -9   5   4        9.32        8.52      0.99 o
  -7   5   4      231.11      224.01      3.50 o
  -5   5   4      126.43      122.33      2.33 o
  -3   5   4      137.16      139.51      2.82 o
  -1   5   4       71.92       75.59      1.98 o
   1   5   4      192.37      185.66      3.21 o
   3   5   4      224.37      220.22      3.35 o
   5   5   4      198.75      195.50      3.67 o
   7   5   4       32.73       26.96      1.72 o
   9   5   4        7.28       10.90      1.44 o
 -12   6   4       24.82       24.90      2.77 o
 -10   6   4       29.76       30.20      1.63 o
  -8   6   4       29.53       29.26      1.49 o
  -6   6   4        2.59        2.12      0.75 o
  -4   6   4      132.42      126.20      2.81 o
  -2   6   4      101.16      101.98      2.41 o
   0   6   4        6.23        6.11      0.76 o
   2   6   4      125.41      130.00      2.74 o
   4   6   4       82.28       84.69      2.51 o
   6   6   4       91.13       83.20      2.49 o
   8   6   4       98.14       97.01      2.96 o
  10   6   4       10.46        6.83      1.93 o
 -11   7   4       15.13       15.43      1.82 o
  -9   7   4        8.25        8.30      1.18 o
  -7   7   4       10.28       11.28      1.20 o
  -5   7   4       16.24       17.00      1.30 o
  -3   7   4       64.13       61.54      2.02 o
  -1   7   4      189.72      179.62      3.34 o
   1   7   4      877.08      856.46     10.08 o
   3   7   4       91.05       84.12      3.96 o
   5   7   4       55.44       48.04      1.95 o
   7   7   4        8.23        8.60      1.42 o
   9   7   4      138.08      158.73      4.34 o
 -10   8   4       14.12       12.82      1.47 o
  -8   8   4        9.88        6.58      1.04 o
  -6   8   4       18.14       17.70      1.50 o
  -4   8   4       86.70       86.27      2.44 o
  -2   8   4       38.58       41.81      1.79 o
   0   8   4      575.55      558.09      7.61 o
   2   8   4      505.80      510.30      7.24 o
   4   8   4       29.38       26.89      1.97 o
   6   8   4        2.46        1.20      0.78 o
   8   8   4       50.29       56.69      2.61 o
  -9   9   4       14.21       16.02      1.66 o
  -7   9   4       12.49       10.28      1.29 o
  -5   9   4       85.87       78.21      3.70 o
  -3   9   4       42.86       38.48      1.81 o
  -1   9   4       87.71       88.39      2.44 o
   1   9   4      522.73      539.44      7.63 o
   3   9   4      137.75      130.54      4.03 o
   5   9   4        9.31        7.62      1.39 o
   7   9   4        4.16        3.77      1.07 o
 -10  10   4       24.13       21.64      3.12 o
  -8  10   4        2.76        2.12      0.95 o
  -6  10   4        7.83        7.49      1.17 o
  -4  10   4       68.99       61.23      2.32 o
  -2  10   4      193.51      193.87      3.82 o
   0  10   4       50.59       47.33      2.24 o
   2  10   4       21.21       22.05      1.71 o
   4  10   4        0.33        1.00      0.94 o
   6  10   4        9.73       12.99      1.91 o
   8  10   4       16.41       10.71      3.10 o
  -9  11   4        4.59        4.91      1.59 o
  -7  11   4       13.95       16.27      1.65 o
  -5  11   4       48.21       42.00      2.12 o
  -3  11   4       51.07       44.77      2.07 o
  -1  11   4       32.23       35.75      2.34 o
   1  11   4        5.68        6.79      1.16 o
   3  11   4       13.33       14.53      1.54 o
   5  11   4        5.93        4.61      1.43 o
   7  11   4        3.85        1.95      1.53 o
  -8  12   4        1.92        0.46      1.61 o
  -6  12   4       18.44       11.99      1.48 o
  -4  12   4      115.75      116.14      3.23 o
  -2  12   4       54.46       55.37      2.31 o
   0  12   4       63.74       62.58      3.61 o
   2  12   4       20.69       19.14      1.74 o
   4  12   4       18.85       21.35      2.05 o
   6  12   4        2.44        0.21      1.29 o
  -7  13   4        3.72       -1.19      2.28 o
  -5  13   4       26.08       29.73      2.23 o
  -3  13   4        6.13        6.51      1.17 o
  -1  13   4       60.55       57.96      2.78 o
   1  13   4      114.34      110.85      3.46 o
   3  13   4        0.02       -0.15      0.98 o
   5  13   4        1.74       -0.51      1.13 o
  -6  14   4        3.59        2.43      1.58 o
  -4  14   4        7.66        5.97      1.30 o
  -2  14   4        7.26        5.59      1.67 o
   0  14   4       98.19       94.85      7.15 o
   2  14   4       70.40       70.88      3.15 o
   4  14   4        6.67        2.88      1.90 o
  -3  15   4        0.04        0.81      1.16 o
  -1  15   4       39.63       37.38      2.67 o
   1  15   4       54.75       43.70      3.23 o
 -11   1   5       86.81       93.35      3.46 o
  -9   1   5       87.03       88.21      2.95 o
  -7   1   5      162.18      172.94      3.38 o
  -5   1   5      115.47      114.35      2.32 o
  -3   1   5       27.04       28.31      1.06 o
  -1   1   5       45.88       45.16      1.28 o
   1   1   5       86.32       88.16      2.33 o
   3   1   5        3.96        3.89      0.74 o
   5   1   5       26.62       28.44      1.63 o
   7   1   5       56.04       58.01      3.09 o
   9   1   5        3.05        1.92      3.74 o
 -10   2   5       38.65       32.81      1.91 o
  -8   2   5      379.95      386.71      5.54 o
  -6   2   5      309.08      316.27      4.26 o
  -4   2   5       64.01       59.05      1.88 o
  -2   2   5      232.19      215.95      4.05 o
   0   2   5       14.47       14.02      1.09 o
   2   2   5       83.71       86.08      2.27 o
   4   2   5       15.49       16.25      1.28 o
   6   2   5      116.63      126.84      3.21 o
   8   2   5       35.31       33.05      2.31 o
 -11   3   5       31.63       34.49      2.80 o
  -9   3   5       82.67       84.90      2.42 o
  -7   3   5      510.63      532.93      6.11 o
  -5   3   5      164.74      165.82      3.35 o
  -3   3   5        1.58        2.07      0.67 o
  -1   3   5      138.10      125.59      3.01 o
   1   3   5      392.99      364.32     10.71 o
   3   3   5       18.89       19.00      1.32 o
   5   3   5       56.81       55.52      2.17 o
   7   3   5        4.74        3.64      1.03 o
   9   3   5        5.35        4.64      1.46 o
 -10   4   5       20.93       23.01      1.56 o
  -8   4   5      155.83      159.64      3.44 o
  -6   4   5       97.44       96.97      2.89 o
  -4   4   5       22.34       21.40      1.49 o
  -2   4   5      127.16      121.33      3.06 o
   0   4   5      321.35      317.81      5.91 o
   2   4   5      791.03      770.45     16.97 o
   4   4   5       53.86       54.04      2.29 o
   6   4   5       13.44       13.06      1.38 o
   8   4   5        3.31        4.67      1.29 o
 -11   5   5       11.62        9.98      1.54 o
  -9   5   5       17.69       18.71      1.48 o
  -7   5   5       52.42       53.73      2.42 o
  -5   5   5       14.37       17.13      1.31 o
  -3   5   5       79.81       85.76      3.53 o
  -1   5   5      245.29      242.02      4.57 o
   1   5   5      551.21      531.36      9.54 o
   3   5   5       36.13       39.43      1.97 o
   5   5   5       15.91       14.29      1.34 o
   7   5   5        2.54        3.60      1.08 o
 -10   6   5        2.28        2.18      1.12 o
  -8   6   5        2.59        2.94      0.92 o
  -6   6   5       21.01       19.43      1.55 o
  -4   6   5      127.45      116.72      2.92 o
  -2   6   5      494.49      469.94      6.90 o
   0   6   5       25.09       22.25      1.63 o
   2   6   5      164.85      158.27      4.15 o
   4   6   5        6.34        5.21      1.56 o
   6   6   5       10.40       12.33      1.34 o
   8   6   5        1.07       -1.11      2.03 o
  -9   7   5        6.31        5.50      1.15 o
  -7   7   5       13.78       11.94      1.39 o
  -5   7   5       53.80       44.59      2.78 o
  -3   7   5       24.36       18.99      1.43 o
  -1   7   5      103.65      103.66      3.03 o
   1   7   5        2.21        0.35      1.13 o
   3   7   5       67.98       65.91      3.22 o
   5   7   5       40.33       38.21      2.55 o
   7   7   5       27.32       28.52      2.45 o
 -10   8   5       34.51       45.26      5.40 o
  -8   8   5       22.61       26.48      1.92 o
  -6   8   5       12.32        7.79      1.16 o
  -4   8   5       60.86       44.88      2.34 o
  -2   8   5       96.86       96.34      3.02 o
   0   8   5       98.11       93.63      2.97 o
   2   8   5       57.78       57.64      2.51 o
   4   8   5       10.32        6.57      1.50 o
   6   8   5        8.64        7.85      1.60 o
  -9   9   5       10.47       13.16      2.67 o
  -7   9   5        4.07        2.23      1.03 o
  -5   9   5        0.31       -0.63      0.73 o
  -3   9   5       34.82       36.97      1.94 o
  -1   9   5       56.12       54.29      2.49 o
   1   9   5       33.15       32.09      2.06 o
   3   9   5       46.18       48.52      2.73 o
   5   9   5       41.81       38.95      4.08 o
  -8  10   5        0.42        2.66      3.08 o
  -6  10   5       19.91       22.30      1.76 o
  -4  10   5       13.78       13.46      1.45 o
  -2  10   5        3.18        6.01      1.17 o
   0  10   5        1.24        0.57      0.82 o
   2  10   5        0.02        0.67      0.89 o
   4  10   5       16.07       19.33      2.36 o
   6  10   5       15.68       13.14      2.75 o
  -7  11   5        4.37        6.30      1.77 o
  -5  11   5       37.70       34.28      2.49 o
  -3  11   5       11.26        9.54      1.43 o
  -1  11   5        3.74        3.62      1.22 o
   1  11   5       11.36       10.27      1.48 o
   3  11   5        3.94        2.30      1.18 o
   5  11   5        4.30        5.78      2.26 o
  -6  12   5        0.07        0.13      1.43 o
  -4  12   5        2.50        3.67      1.14 o
  -2  12   5        2.40        2.86      1.10 o
   0  12   5        2.54        1.44      1.46 o
   2  12   5        5.71        5.15      1.28 o
   4  12   5        0.23       -1.77      1.39 o
  -5  13   5        0.97       -1.53      1.48 o
  -3  13   5        5.72        3.80      3.96 o
  -1  13   5        7.65       10.52      2.10 o
   1  13   5        3.29       -0.35      1.80 o
  -2  14   5        1.54        2.85      1.82 o
   0  14   5        0.41       -1.22      2.25 o
 -10   0   6        7.77       10.31      3.81 o
  -8   0   6        7.63        4.48      1.97 o
  -6   0   6        1.33        1.94      1.22 o
  -4   0   6       35.30       35.80      2.62 o
  -2   0   6       21.23       28.02      2.12 o
   0   0   6      502.72      515.20     17.20 o
   2   0   6      911.24      970.74     18.24 o
   4   0   6       78.00       85.78      4.87 o
   6   0   6       21.94       26.69      4.29 o
  -9   1   6        1.72        0.50      1.07 o
  -7   1   6       30.65       31.70      2.03 o
  -5   1   6       15.71       14.37      1.40 o
  -3   1   6       12.09       11.96      1.18 o
  -1   1   6       63.84       61.21      2.25 o
   1   1   6      193.01      205.39      4.19 o
   3   1   6       33.98       34.81      3.25 o
   5   1   6        0.18        0.41      1.22 o
   7   1   6       14.53       12.91      3.13 o
 -10   2   6        3.81        1.69      1.74 o
  -8   2   6       20.32       24.86      1.93 o
  -6   2   6        7.81        8.58      1.16 o
  -4   2   6       42.26       42.59      1.93 o
  -2   2   6       20.90       22.99      2.43 o
   0   2   6       68.55       73.28      4.45 o
   2   2   6      118.01      126.82      3.02 o
   4   2   6        5.05        4.44      1.09 o
   6   2   6       27.97       36.57      2.79 o
  -9   3   6       15.32       14.47      2.14 o
  -7   3   6       59.90       68.61      2.69 o
  -5   3   6       58.11       51.89      2.15 o
  -3   3   6       40.35       39.04      2.07 o
  -1   3   6       61.59       59.93      2.88 o
   1   3   6       49.04       43.91      2.74 o
   3   3   6       27.06       27.14      1.93 o
   5   3   6        4.82        6.59      1.23 o
   7   3   6        6.76        4.63      1.84 o
 -10   4   6       38.47       52.11      4.51 o
  -8   4   6        2.40        1.87      0.97 o
  -6   4   6        2.28        1.07      0.88 o
  -4   4   6       82.80       69.48      2.70 o
  -2   4   6      116.80      116.30      3.27 o
   0   4   6      102.70      100.02      3.38 o
   2   4   6       35.36       37.18      2.32 o
   4   4   6        7.67        7.58      1.38 o
   6   4   6       19.94       21.11      2.62 o
  -9   5   6        6.15       11.47      3.75 o
  -7   5   6       92.12       96.66      3.23 o
  -5   5   6       19.65       21.10      1.59 o
  -3   5   6       21.61       22.08      1.81 o
  -1   5   6       14.62       13.47      1.45 o
   1   5   6       52.56       53.57      3.06 o
   3   5   6        2.01        1.89      0.99 o
   5   5   6        5.87        3.20      1.30 o
  -8   6   6      115.95      137.41      5.19 o
  -6   6   6       53.95       54.77      2.42 o
  -4   6   6       34.82       31.14      1.88 o
  -2   6   6       10.42       13.70      1.50 o
   0   6   6       11.35       10.66      2.79 o
   2   6   6        0.76        0.28      0.97 o
   4   6   6       17.33       20.28      2.47 o
   6   6   6        1.86        2.33      1.99 o
  -7   7   6      174.62      193.69      4.46 o
  -5   7   6       76.11       74.74      2.75 o
  -3   7   6        1.07       -1.06      0.89 o
  -1   7   6        9.77        5.97      1.23 o
   1   7   6        3.77        6.49      1.39 o
   3   7   6        9.83        8.02      2.28 o
   5   7   6        1.53        1.50      1.72 o
  -8   8   6       55.20       56.39      4.66 o
  -6   8   6       11.31       12.68      1.48 o
  -4   8   6       29.61       30.68      2.24 o
  -2   8   6       17.68       15.11      1.70 o
   0   8   6        6.78        5.21      1.25 o
   2   8   6        2.93        2.29      1.25 o
   4   8   6       10.97       21.30      4.40 o
  -7   9   6        0.07        0.22      1.42 o
  -5   9   6        5.33        3.67      1.29 o
  -3   9   6       40.28       45.80      2.60 o
  -1   9   6       60.04       66.25      2.99 o
   1   9   6        6.39        7.63      1.62 o
   3   9   6        0.24        1.51      1.89 o
  -6  10   6        4.74        6.37      1.92 o
  -4  10   6        1.60       -0.74      1.32 o
  -2  10   6       15.32        9.83      1.56 o
   0  10   6        3.71        3.06      1.94 o
   2  10   6        1.20       -0.14      1.58 o
  -3  11   6        2.79        1.29      2.13 o
  -1  11   6       14.03       12.74      2.21 o
   1  11   6        6.84        9.51      2.49 o
  -7   1   7        5.65        3.90      1.65 o
  -5   1   7       28.03       24.73      2.69 o
  -1   1   7       85.59       92.95      4.78 o
   1   1   7        1.98        1.02      3.51 o
   3   1   7       12.74       10.14      1.81 o
  -6   2   7        5.83        8.18      1.75 o
  -4   2   7        7.06       10.48      2.09 o
  -2   2   7        5.17        4.99      1.48 o
   0   2   7       72.36       69.85      7.87 o
   2   2   7      113.04      116.86      7.55 o
   4   2   7        0.67        2.12      2.11 o
  -7   3   7        1.08        1.07      1.95 o
  -5   3   7       19.37       19.86      2.14 o
  -3   3   7        8.23        8.26      1.79 o
  -1   3   7        1.37        0.49      1.24 o
   1   3   7      105.43      122.02      6.45 o
   3   3   7       54.86       46.77      5.95 o
  -6   4   7        7.77        9.05      1.49 o
  -4   4   7        1.78        0.78      1.05 o
  -2   4   7        4.07        5.47      1.49 o
   0   4   7       29.54       32.44      3.64 o
   2   4   7       62.22       60.83      3.12 o
  -5   5   7        5.41        4.45      2.44 o
  -3   5   7        1.60        1.54      1.08 o
  -1   5   7        2.33        3.54      1.91 o
   1   5   7        4.07        6.84      1.53 o
   3   5   7        3.72        1.57      1.87 o
  -6   6   7       26.54       34.52      7.69 o
  -4   6   7        1.44        0.95      1.17 o
  -2   6   7        7.15        6.91      1.92 o
   0   6   7        0.41        0.01      2.20 o
   2   6   7        7.46        6.68      3.02 o
  -5   7   7        0.43       -2.29      1.76 o
  -3   7   7        0.94        1.94      2.08 o
  -1   7   7       12.51       14.09      2.80 o
   1   7   7       10.80       11.19      2.68 o
  -2   8   7        7.18        7.15      2.44 o
 
